# Supplementary material for: In Silico Characterization of ADAR1: Structure, Dynamics, and Functional Implications
Source: Curr Issues Mol Biol. 2025 Nov 18;47(11):958. doi: 10.3390/cimb47110958 (PMC12651035; doi:10.3390/cimb47110958)
Supplement: Supplementary file 1 [file cimb-47-00958-s001.zip]

Archive with 2 entries (2 files):
- Supporting_Information_Figures_ADAR1_S_11-13-25.pdf
- Supporting_Information_Tables_ADAR1_S_11-17-25.pdf
